# Supplementary material for: How Closely Does Induced Agarwood’s Biological Activity Resemble That of Wild Agarwood?
Source: Molecules. 2023 Mar 24;28(7):2922. doi: 10.3390/molecules28072922 (PMC10096168; doi:10.3390/molecules28072922)
Supplement: Supplementary file 1 [file molecules-28-02922-s001.zip]

Archive with 1 entries (1 files):
- molecules-2261251-SI.docx
